# Supplementary material for: Human DENND1A.V2 Drives Cyp17a1 Expression and Androgen Production in Mouse Ovaries and Adrenals
Source: Int J Mol Sci. 2020 Apr 6;21(7):2545. doi: 10.3390/ijms21072545 (PMC7177906; doi:10.3390/ijms21072545)
Supplement: Supplementary file 1 [file ijms-21-02545-s001.zip]

Archive with 17 entries (13 files):
- Supplementary material/Fig. S1.tif
- Supplementary material/Figure S2.tif
- Supplementary material/Supplementary material 3/
- Supplementary material/Supplementary material 3/CMV-hDENND1A.V2 sequences.zip
- Supplementary material/Supplementary material 4/
- Supplementary material/Supplementary material 4/LHCGR-hDENND1A.V2 sequences.zip
- Supplementary material/Supplementary material 5/
- Supplementary material/Supplementary material 5/TRE-hDENND1A.V2  sequences.zip
- Supplementary material/Supplementary material 6.tif
- Supplementary material/Supplementary material 7/
- Supplementary material/Supplementary material 7/Supplementary material 7. Founder 7277 with neutralization.tif
- Supplementary material/Supplementary material 7/Supplementary material 7. Founder 7277 without neutralization.tif
- Supplementary material/Supplementary material 7/Supplementary material 7. Founder 7277.tif
- Supplementary material/Supplementary material 7/Supplementary material 7. Founder 7376.tif
- Supplementary material/Supplementary material 7/Supplementary material 7. Negative control.tif
- Supplementary material/Supplementary material 7/Supplementary material 7. Wild-type.tif
- Supplementary material/Supplementary material 8.tif
